# Supplementary material for: Charging modulation of the pyridine nitrogen of covalent organic frameworks for promoting oxygen reduction reaction
Source: Nat Commun. 2024 Feb 29;15:1889. doi: 10.1038/s41467-024-46291-y (PMC10904383; doi:10.1038/s41467-024-46291-y)
Supplement: Supplementary file 4 — Supplementary Data 1 [file 41467_2024_46291_MOESM4_ESM.xlsx]

## Sheet: Supplementary Table 1
Supplementary Figure 1
	C1	C	1.44089	–0.02259	0.04986	0	Uiso	1
	C2	C	1.47162	–0.04216	–0.03614	0	Uiso	1
	C3	C	1.50154	–0.02453	–0.0816	0	Uiso	1
	C4	C	1.53168	–0.04216	–0.10714	0	Uiso	1
	C5	C	1.56385	–0.02293	–0.12755	0	Uiso	1
	C6	C	1.47139	–0.07769	–0.04424	0	Uiso	1
	C7	C	1.50144	–0.09444	–0.07287	0	Uiso	1
	C8	C	1.53162	–0.07779	–0.097	0	Uiso	1
	C9	C	1.44085	–0.09853	–0.02865	0	Uiso	1
	C10	C	1.5619	–0.09906	–0.11433	0	Uiso	1
	C11	C	1.40976	–0.08478	–0.10097	0	Uiso	1
	C12	C	1.38156	–0.10468	–0.09533	0	Uiso	1
	C13	C	1.38383	–0.13898	–0.02151	0	Uiso	1
	C14	C	1.41474	–0.15324	0.04762	0	Uiso	1
	C15	C	1.44291	–0.13317	0.04377	0	Uiso	1
	C16	C	1.55944	–0.13333	–0.20572	0	Uiso	1
	C17	C	1.58736	–0.15372	–0.21978	0	Uiso	1
	C18	C	1.6184	–0.14017	–0.14149	0	Uiso	1
	C19	C	1.62105	–0.10633	–0.04693	0	Uiso	1
	C20	C	1.59312	–0.08613	–0.03188	0	Uiso	1
	N21	N	1.35441	–0.15861	–0.02137	0	Uiso	1
	N22	N	1.64767	–0.15995	–0.15779	0	Uiso	1
	C23	C	1.8272	–0.27021	–0.24255	0	Uiso	1
	C24	C	1.79867	–0.25092	–0.23303	0	Uiso	1
	C25	C	1.76811	–0.26636	–0.28709	0	Uiso	1
	N26	N	1.76679	–0.30007	–0.34958	0	Uiso	1
	C27	C	1.79437	–0.31933	–0.36013	0	Uiso	1
	C28	C	1.82525	–0.30466	–0.30615	0	Uiso	1
	C29	C	1.73753	–0.24657	–0.27414	0	Uiso	1
	C30	C	1.73844	–0.21193	–0.20779	0	Uiso	1
	C31	C	1.7092	–0.19383	–0.1941	0	Uiso	1
	C32	C	1.67919	–0.21022	–0.24645	0	Uiso	1
	C33	C	1.67916	–0.24475	–0.31281	0	Uiso	1
	N34	N	1.70799	–0.262	–0.32495	0	Uiso	1
	C35	C	1.8555	–0.32451	–0.30866	0	Uiso	1
	C36	C	1.29271	–0.19299	0.00212	0	Uiso	1
	C37	C	1.2636	–0.21138	–0.00618	0	Uiso	1
	C38	C	1.26489	–0.24653	–0.00908	0	Uiso	1
	N39	N	1.29466	–0.26216	–0.00178	0	Uiso	1
	C40	C	1.32334	–0.24465	0.00791	0	Uiso	1
	C41	C	1.32295	–0.20962	0.00881	0	Uiso	1
	C42	C	1.23452	–0.26666	–0.02721	0	Uiso	1
	C43	C	1.20361	–0.25135	–0.00046	0	Uiso	1
	C44	C	1.1753	–0.27093	–0.02553	0	Uiso	1
	C45	C	1.17784	–0.3055	–0.07834	0	Uiso	1
	C46	C	1.20908	–0.32002	–0.10268	0	Uiso	1
	N47	N	1.2364	–0.30052	–0.07615	0	Uiso	1
	C48	C	1.03224	–0.47227	–0.16924	0	Uiso	1
	C49	C	1.03421	–0.44016	–0.40406	0	Uiso	1
	C50	C	1.03064	–0.54475	–0.08263	0	Uiso	1
	C51	C	1.0615	–0.52695	–0.17063	0	Uiso	1
	C52	C	1.06234	–0.4938	–0.21773	0	Uiso	1
	C53	C	1.03037	–0.57876	0.03108	0	Uiso	1
	C54	C	1.06058	–0.59942	0.08146	0	Uiso	1
	C55	C	1.06411	–0.41845	–0.32791	0	Uiso	1
	C56	C	1.05876	–0.63456	0.05612	0	Uiso	1
	C57	C	1.08677	–0.65436	0.10296	0	Uiso	1
	C58	C	1.1172	–0.63928	0.17798	0	Uiso	1
	C59	C	1.11913	–0.60443	0.20857	0	Uiso	1
	C60	C	1.09108	–0.58474	0.16259	0	Uiso	1
	C61	C	1.09557	–0.43055	–0.41341	0	Uiso	1
	C62	C	1.12331	–0.4104	–0.36443	0	Uiso	1
	C63	C	1.12007	–0.37749	–0.23533	0	Uiso	1
	C64	C	1.08868	–0.36499	–0.15226	0	Uiso	1
	C65	C	1.06101	–0.3853	–0.19806	0	Uiso	1
	N66	N	1.1489	–0.35721	–0.19616	0	Uiso	1
	N67	N	1.1466	–0.65861	0.21587	0	Uiso	1
	C68	C	1.35402	–0.191	0.01145	0	Uiso	1
	C69	C	1.64807	–0.19177	–0.23241	0	Uiso	1
	C70	C	1.14784	–0.32557	–0.11337	0	Uiso	1
	C71	C	1.97199	–0.43783	–0.34143	0	Uiso	1
	C72	C	1.97178	–0.47278	–0.26152	0	Uiso	1
	C73	C	2.00166	–0.49191	–0.2886	0	Uiso	1
	C74	C	2.00221	–0.41974	–0.38374	0	Uiso	1
	C75	C	1.94232	–0.48904	–0.17274	0	Uiso	1
	C76	C	1.94077	–0.52269	–0.07785	0	Uiso	1
	C77	C	1.97073	–0.54295	–0.04353	0	Uiso	1
	C78	C	2.00083	–0.52718	–0.12423	0	Uiso	1
	C79	C	1.97009	–0.57713	0.0658	0	Uiso	1
	C80	C	2.00006	–0.59412	0.09838	0	Uiso	1
	C81	C	1.93941	–0.59669	0.13898	0	Uiso	1
	C82	C	1.94147	–0.41694	–0.3514	0	Uiso	1
	C83	C	1.90906	–0.58108	0.20541	0	Uiso	1
	C84	C	1.88063	–0.6	0.26404	0	Uiso	1
	C85	C	1.88199	–0.63501	0.26015	0	Uiso	1
	C86	C	1.91224	–0.65095	0.20009	0	Uiso	1
	C87	C	1.94057	–0.63196	0.14097	0	Uiso	1
	C88	C	1.94319	–0.38255	–0.26667	0	Uiso	1
	C89	C	1.91516	–0.36244	–0.27642	0	Uiso	1
	C90	C	1.88464	–0.37632	–0.37245	0	Uiso	1
	C91	C	1.88272	–0.41037	–0.46218	0	Uiso	1
	C92	C	1.91088	–0.43041	–0.45398	0	Uiso	1
	N93	N	1.85225	–0.65374	0.30504	0	Uiso	1
	N94	N	1.85534	–0.35646	–0.37589	0	Uiso	1
	C95	C	1.79019	–0.68785	0.35559	0	Uiso	1
	C96	C	1.76103	–0.70617	0.36804	0	Uiso	1
	C97	C	1.76223	–0.74134	0.36686	0	Uiso	1
	N98	N	1.79195	–0.75704	0.35671	0	Uiso	1
	C99	C	1.82065	–0.73961	0.34424	0	Uiso	1
	C100	C	1.82035	–0.70459	0.34209	0	Uiso	1
	C101	C	1.73182	–0.76146	0.36315	0	Uiso	1
	C102	C	1.70096	–0.74592	0.34846	0	Uiso	1
	C103	C	1.67269	–0.76558	0.32931	0	Uiso	1
	C104	C	1.6752	–0.80048	0.32553	0	Uiso	1
	C105	C	1.70636	–0.81522	0.34335	0	Uiso	1
	N106	N	1.73366	–0.79561	0.36136	0	Uiso	1
	C107	C	1.32641	–0.76889	0.24842	0	Uiso	1
	C108	C	1.29787	–0.74963	0.26065	0	Uiso	1
	C109	C	1.26719	–0.76558	0.26198	0	Uiso	1
	N110	N	1.26576	–0.79974	0.25378	0	Uiso	1
	C111	C	1.29334	–0.81896	0.24252	0	Uiso	1
	C112	C	1.32433	–0.80379	0.23846	0	Uiso	1
	C113	C	1.23659	–0.74581	0.26085	0	Uiso	1
	C114	C	1.23751	–0.71067	0.2755	0	Uiso	1
	C115	C	1.20827	–0.69257	0.26137	0	Uiso	1
	C116	C	1.17829	–0.70946	0.2325	0	Uiso	1
	C117	C	1.17824	–0.74448	0.22074	0	Uiso	1
	N118	N	1.20705	–0.76171	0.2353	0	Uiso	1
	C119	C	1.35458	–0.82348	0.21235	0	Uiso	1
	C120	C	1.14723	–0.6911	0.2031	0	Uiso	1
	C121	C	1.85142	–0.68626	0.31034	0	Uiso	1
	C122	C	1.471	–0.93557	0.04069	0	Uiso	1
	C123	C	1.4713	–0.97011	–0.04725	0	Uiso	1
	C124	C	1.53236	–0.97104	0.05016	0	Uiso	1
	C125	C	1.5315	–0.93494	0.0621	0	Uiso	1
	C126	C	1.50101	–0.91889	0.0774	0	Uiso	1
	C127	C	1.44046	–0.91526	0.08612	0	Uiso	1
	C128	C	1.5613	–0.91394	0.12832	0	Uiso	1
	C129	C	1.59187	–0.92826	0.21557	0	Uiso	1
	C130	C	1.61957	–0.90811	0.27098	0	Uiso	1
	C131	C	1.61716	–0.87322	0.24329	0	Uiso	1
	C132	C	1.58666	–0.85865	0.16039	0	Uiso	1
	C133	C	1.55911	–0.87881	0.10372	0	Uiso	1
	C134	C	1.44213	–0.88011	0.06237	0	Uiso	1
	C135	C	1.41408	–0.86044	0.106	0	Uiso	1
	C136	C	1.38357	–0.87555	0.17568	0	Uiso	1
	C137	C	1.38166	–0.91045	0.20335	0	Uiso	1
	C138	C	1.40986	–0.93008	0.16093	0	Uiso	1
	N139	N	1.35425	–0.85599	0.21216	0	Uiso	1
	N140	N	1.64605	–0.85316	0.29106	0	Uiso	1
